# Supplementary material for: Preserving circumflex iliac lymph nodes to reduce the incidence of lower limb lymphedema following lymphadenectomy in cervical and endometrial cancers: A prospective randomized controlled trial
Source: PLoS One. 2024 Dec 2;19(12):e0311144. doi: 10.1371/journal.pone.0311144 (PMC11611153; doi:10.1371/journal.pone.0311144)
Supplement: S1 Raw data — (ZIP) [file pone.0311144.s002.zip]

Archive with 4 entries (4 files):
- raw data/Survival analysis.xlsx
- raw data/the raw data of the CINDEIN preserved group.xlsx
- raw data/the raw data of the CINDEIN removal group.xlsx
- raw data/Time of onset of LLL(Table2 and Table3 raw data).xlsx
