# Supplementary material for: Preserving circumflex iliac lymph nodes to reduce the incidence of lower limb lymphedema following lymphadenectomy in cervical and endometrial cancers: A prospective randomized controlled trial
Source: PLoS One. 2024 Dec 2;19(12):e0311144. doi: 10.1371/journal.pone.0311144 (PMC11611153; doi:10.1371/journal.pone.0311144)
Supplement: S1 Raw data — (ZIP) [file pone.0311144.s002.zip › raw data/Survival analysis.xlsx]

## Sheet: Sheet1
group（1=the CINDEIN preserved group，2=the CINDEIN removal group）	status（0=censored；1=death）	time（from lymphadenectomy to death from any cause,or the date of Dec 31, month）
1	0	66
1	0	66
1	0	66
1	0	66
1	0	66
1	0	66
1	0	64
1	0	64
1	0	64
1	0	64
1	0	64
1	0	63
1	0	63
1	0	63
1	0	62
1	0	62
1	0	62
1	0	62
1	0	62
1	0	62
1	0	61
1	0	61
1	0	61
1	0	61
1	0	61
1	0	61
1	0	61
1	0	61
1	0	60
1	0	60
1	0	60
1	0	60
1	0	59
1	0	58
1	0	58
1	0	58
1	0	58
1	0	58
1	0	58
1	0	58
1	0	57
1	0	57
1	0	57
1	0	55
1	0	55
1	0	55
1	0	54
1	0	54
1	0	53
1	0	52
1	0	52
1	0	52
1	0	52
1	0	52
1	0	52
1	0	52
1	0	52
1	0	52
1	0	52
1	0	51
1	0	51
1	0	66
1	0	66
1	0	65
1	0	65
1	0	64
1	0	64
1	0	64
1	0	64
1	0	63
1	0	63
1	0	62
1	0	62
1	0	62
1	0	62
1	0	61
1	0	60
1	0	60
1	0	60
1	0	60
1	0	59
1	0	58
1	0	58
1	0	58
1	0	57
1	0	57
1	0	55
1	0	52
1	0	52
1	0	52
1	0	51
1	0	51
1	0	58
1	0	56
1	0	56
1	0	55
1	0	57
1	0	52
1	0	50
1	0	49
1	0	49
1	0	49
1	0	49
1	0	49
1	0	47
1	0	49
1	0	57
1	0	57
1	0	57
1	0	48
1	0	48
1	0	48
1	0	50
1	0	50
1	0	50
1	0	48
1	0	49
1	0	48
1	0	47
1	0	47
1	0	47
1	0	47
1	0	47
1	0	47
1	0	47
1	0	46
1	0	47
1	0	45
1	0	45
1	0	45
1	0	46
1	0	44
1	0	46
1	0	44
1	0	43
1	0	44
1	0	44
1	0	43
1	0	44
1	0	43
1	0	47
1	0	44
1	0	43
1	0	43
1	0	43
1	0	47
1	0	52
1	0	49
1	0	45
1	0	61
1	0	60
1	0	57
1	0	60
1	0	53
1	0	56
1	0	56
1	0	57
1	0	51
1	1	12
1	1	9
1	1	2
1	1	25
1	1	29
1	0	6
2	0	60
2	0	60
2	0	60
2	0	59
2	0	59
2	0	59
2	0	58
2	0	58
2	0	57
2	0	57
2	0	57
2	0	56
2	0	56
2	0	57
2	0	56
2	0	55
2	0	55
2	0	55
2	0	55
2	0	54
2	0	54
2	0	54
2	0	54
2	0	53
2	0	53
2	0	53
2	0	53
2	0	52
2	0	52
2	0	52
2	0	52
2	0	52
2	0	51
2	0	52
2	0	52
2	0	51
2	0	52
2	0	52
2	0	52
2	0	52
2	0	51
2	0	51
2	0	51
2	0	50
2	0	50
2	0	50
2	0	50
2	0	50
2	0	49
2	0	50
2	0	49
2	0	49
2	0	49
2	0	49
2	0	49
2	0	49
2	0	48
2	0	48
2	0	48
2	0	48
2	0	48
2	0	48
2	0	47
2	0	47
2	0	47
2	0	46
2	0	46
2	0	46
2	0	46
2	0	46
2	0	46
2	0	46
2	0	46
2	0	46
2	0	46
2	0	46
2	0	45
2	0	45
2	0	45
2	0	44
2	0	44
2	0	44
2	0	43
2	0	44
2	0	44
2	0	44
2	0	44
2	0	44
2	0	44
2	0	43
2	0	43
2	0	43
2	0	48
2	0	65
2	0	64
2	0	64
2	0	64
2	0	64
2	0	63
2	0	63
2	0	63
2	0	60
2	0	59
2	0	60
2	0	62
2	0	60
2	0	64
2	0	62
2	0	65
2	0	66
2	0	66
2	0	60
2	0	61
2	0	58
2	0	55
2	0	55
2	0	57
2	0	62
2	0	60
2	0	60
2	0	60
2	0	59
2	0	58
2	0	57
2	0	57
2	0	54
2	0	54
2	0	52
2	0	52
2	0	52
2	0	52
2	0	52
2	0	50
2	0	46
2	0	45
2	0	66
2	0	66
2	0	63
2	0	61
2	0	58
2	0	62
2	0	62
2	0	62
2	0	59
2	0	58
2	0	57
2	0	56
2	0	56
2	0	55
2	0	54
2	0	50
2	0	50
2	0	49
2	0	48
2	0	48
2	0	47
2	0	46
2	1	12
2	1	12
2	1	10
2	1	11
2	1	16
2	1	3
2	1	15
