# Supplementary material for: Preserving circumflex iliac lymph nodes to reduce the incidence of lower limb lymphedema following lymphadenectomy in cervical and endometrial cancers: A prospective randomized controlled trial
Source: PLoS One. 2024 Dec 2;19(12):e0311144. doi: 10.1371/journal.pone.0311144 (PMC11611153; doi:10.1371/journal.pone.0311144)
Supplement: S1 Raw data — (ZIP) [file pone.0311144.s002.zip › raw data/the raw data of the CINDEIN preserved group.xlsx]

## Sheet: Sheet1
patients	age(year)	Type of cancer	FIGO stage (2009)	High blood pressure	LN metastasis	Lymphocyst formation	Adjuvant chemotherapy	Adjuvant radiotherapy	the occurrence of LLL
1	52	endometrial carcinoma	1	No	No	No	Yes	No	No
2	48	cervical cancer	1	No	Yes	No	Yes	Yes	No
3	49	cervical cancer	1	No	No	No	Yes	No	No
4	45	cervical cancer	1	No	No	No	Yes	No	No
5	54	cervical cancer	2	No	No	No	Yes	No	No
6	49	endometrial carcinoma	2	No	No	No	Yes	No	No
7	52	cervical cancer	1	No	No	No	Yes	No	No
8	46	cervical cancer	2	Yes	No	No	No	No	No
9	34	cervical cancer	1	No	No	No	Yes	No	No
10	51	cervical cancer	2	No	No	Yes	Yes	No	No
11	62	cervical cancer	2	No	No	No	No	No	No
12	55	endometrial carcinoma	2	No	Yes	No	Yes	Yes	No
13	47	cervical cancer	1	No	Yes	No	No	No	No
14	66	endometrial carcinoma	1	Yes	No	No	No	No	No
15	51	cervical cancer	2	No	Yes	No	No	No	No
16	23	cervical cancer	2	No	No	No	No	No	No
17	69	cervical cancer	1	Yes	No	No	No	No	No
18	56	endometrial carcinoma	1	No	No	No	Yes	No	No
19	59	cervical cancer	1	No	No	No	No	No	No
20	54	endometrial carcinoma	1	No	No	No	No	No	No
21	65	cervical cancer	1	No	No	No	Yes	No	No
22	49	endometrial carcinoma	1	No	No	No	Yes	No	No
23	44	cervical cancer	1	No	No	Yes	Yes	No	No
24	53	endometrial carcinoma	3	No	No	No	Yes	No	No
25	57	cervical cancer	1	No	No	No	Yes	Yes	No
26	74	cervical cancer	2	No	No	No	Yes	No	No
27	39	cervical cancer	1	No	No	No	Yes	No	No
28	52	cervical cancer	1	No	Yes	No	Yes	Yes	No
29	60	cervical cancer	1	No	No	No	No	No	No
30	48	cervical cancer	1	No	No	No	No	No	No
31	44	cervical cancer	1	No	No	No	Yes	No	No
32	56	endometrial carcinoma	3	No	Yes	Yes	No	No	No
33	39	cervical cancer	1	No	Yes	No	Yes	Yes	No
34	62	cervical cancer	1	No	No	No	Yes	No	No
35	53	cervical cancer	1	No	No	No	Yes	No	No
36	44	cervical cancer	1	No	No	Yes	Yes	Yes	No
37	64	cervical cancer	2	No	No	No	Yes	No	No
38	49	endometrial carcinoma	1	No	No	No	Yes	No	No
39	56	cervical cancer	2	No	No	No	Yes	No	No
40	66	cervical cancer	2	No	No	No	Yes	Yes	No
41	69	cervical cancer	1	No	No	No	Yes	No	No
42	49	cervical cancer	2	No	Yes	No	Yes	No	No
43	51	cervical cancer	1	No	No	No	Yes	No	No
44	51	cervical cancer	1	No	No		No	No	No
45	41	endometrial carcinoma	1	No	No		Yes	Yes	No
46	52	endometrial carcinoma	1	No	No		Yes	No	No
47	54	cervical cancer	2	Yes	Yes		Yes	No	No
48	46	endometrial carcinoma	1	No	No		Yes	No	No
49	56	cervical cancer	2	No	Yes		Yes	Yes	No
50	56	endometrial carcinoma	1	No	No	Yes	Yes	No	No
51	43	cervical cancer	1	No	Yes		Yes	No	No
52	33	cervical cancer	1	No	No		Yes	Yes	No
53	49	cervical cancer	1	No	No		No	No	No
54	46	cervical cancer	2	No	Yes		Yes	Yes	No
55	40	cervical cancer	1	No	No		Yes	No	No
56	48	endometrial carcinoma	1	No	No		Yes	No	No
57	51	cervical cancer	2	No	Yes	No	Yes	Yes	No
58	59	cervical cancer	1	No	No		Yes	Yes	No
59	60	cervical cancer	2	Yes	No		No	Yes	No
60	53	cervical cancer	2	No	No	No	Yes	No	No
61	51	endometrial carcinoma	1	No	No		Yes	No	No
62	54	endometrial carcinoma	1	Yes	No	Yes	Yes	No	No
63	39	cervical cancer	1	No	No	No	No	No	No
64	44	endometrial carcinoma	1	No	No	No	No	No	No
65	57	endometrial carcinoma	1	No	No	No	No	No	No
66	42	cervical cancer	2	No	No	No	No	No	No
67	38	cervical cancer	1	No	No	No	No	No	No
68	55	endometrial carcinoma	3	No	Yes	No	Yes	No	No
69	51	cervical cancer	1	Yes	Yes	No	No	No	No
70	49	cervical cancer	1	No	Yes	Yes	Yes	Yes	No
71	54	endometrial carcinoma	3	No	Yes	No	Yes	Yes	No
72	44	endometrial carcinoma	1	No	No	No	No	No	No
73	60	cervical cancer	1	No	No	No	No	No	No
74	53	endometrial carcinoma	1	No	No	No	No	No	No
75	48	cervical cancer	1	No	No	No	No	No	No
76	37	cervical cancer	1	No	No	No	No	Yes	No
77	42	cervical cancer	1	No	No	No	Yes	No	No
78	39	cervical cancer	1	No	No	No	No	Yes	No
79	54	cervical cancer	1	No	No	Yes	No	Yes	No
80	44	endometrial carcinoma	1	No	No	No	No	No	No
81	53	endometrial carcinoma	3	No	Yes	No	No	No	No
82	52	cervical cancer	2	No	No	No	Yes	No	No
83	50	endometrial carcinoma	1	No	No	Yes	Yes	No	No
84	40	cervical cancer	1	No	No	No	No	No	No
85	60	cervical cancer	2	Yes	No	No	No	No	No
86	35	cervical cancer	2	No	No	No	No	No	No
87	75	endometrial carcinoma	1	No	No		No	No	No
88	31	cervical cancer	2	No	No		Yes	Yes	No
89	52	endometrial carcinoma	1	No	No		No	No	No
90	62	cervical cancer	2	No	No		Yes	Yes	No
91	51	endometrial carcinoma	1	No	No		No	No	No
92	60	cervical cancer	1	No	No		Yes	No	No
93	50	cervical cancer	1	No	Yes	Yes	Yes	Yes	No
94	43	cervical cancer	1	No	No	Yes	Yes	Yes	No
95	52	cervical cancer	1	No	No	No	No	No	No
96	53	endometrial carcinoma	1	No	No	Yes	Yes	No	No
97	41	cervical cancer	1	No	No	Yes	Yes	No	No
98	47	cervical cancer	2	No	No	No	Yes	Yes	No
99	45	endometrial carcinoma	1	No	No		No	No	No
100	44	cervical cancer	1	No	No		Yes	Yes	No
101	43	cervical cancer	2	No	No	No	Yes	No	No
102	55	endometrial carcinoma	2	No	No	No	Yes	No	No
103	64	cervical cancer	2	No	Yes		No	No	No
104	56	cervical cancer	1	No	No	No	Yes	Yes	No
105	57	cervical cancer	2	No	Yes		Yes	No	No
106	39	endometrial carcinoma	2	No	No	Yes	Yes	No	No
107	52	cervical cancer	2	No	No	No	Yes	Yes	No
108	57	cervical cancer	1	No	No	Yes	Yes	No	No
109	51	cervical cancer	1	No	No	No	No	No	No
110	44	cervical cancer	2	No	No	No	Yes	Yes	No
111	40	cervical cancer	1	No	No	Yes	Yes	No	No
112	64	endometrial carcinoma	1	No	No	No	Yes	No	No
113	53	cervical cancer	2	No	No		Yes	No	No
114	57	cervical cancer	1	No	No	No	No	No	No
115	64	cervical cancer	1	No	No	No	No	No	No
116	65	cervical cancer	1	No	No	No	No	No	No
117	48	endometrial carcinoma	3	No	Yes	Yes	Yes	No	No
118	50	cervical cancer	2	No	No		Yes	Yes	No
119	43	cervical cancer	1	No	No		No	No	No
120	58	cervical cancer	2	No	No		Yes	No	No
121	50	endometrial carcinoma	3	No	No	Yes	Yes	Yes	No
122	58	cervical cancer	1	No	Yes	No	Yes	Yes	No
123	53	cervical cancer	2	No	Yes	No	No	Yes	No
124	60	cervical cancer	1	No	Yes	No	Yes	Yes	No
125	71	cervical cancer	2	No	No	No	No	No	No
126	52	cervical cancer	1	No	No		Yes	No	No
127	43	cervical cancer	1	No	No	No	Yes	No	No
128	30	endometrial carcinoma	1	No	No	No	No	No	No
129	55	cervical cancer	2	No	No	No	Yes	Yes	No
130	44	cervical cancer	1	No	No	No	No	No	No
131	28	cervical cancer	1	No	No	Yes	Yes	Yes	No
132	45	endometrial carcinoma	1	No	No	No	Yes	Yes	No
133	37	endometrial carcinoma	1	No	No	No	No	No	No
134	59	cervical cancer	2	No	Yes	No	Yes	No	No
135	64	cervical cancer	1	Yes	No	No	No	No	No
136	55	cervical cancer	1	No	No	No	No	No	No
137	42	cervical cancer	1	Yes	No	No	No	No	No
138	56	endometrial carcinoma	1	No	No	No	No	No	No
139	46	cervical cancer	1	No	No	No	No	No	No
140	55	cervical cancer	1	No	No	Yes	Yes	No	No
141	52	cervical cancer	2	No	Yes	No	Yes	Yes	No
142	51	cervical cancer	1	No	No	No	No	No	No
143	53	cervical cancer	1	No	No	No	No	No	No
144	51	cervical cancer	2	No	No	No	Yes	Yes	No
145	50	cervical cancer	1	No	No	Yes	Yes	No	No
146	53	cervical cancer	2	No	No	No	Yes	Yes	No
147	51	cervical cancer	2	No	Yes	No	Yes	Yes	No
148	35	cervical cancer	1	No	No		Yes	Yes	No
149	48	endometrial carcinoma	1	No	No		Yes	No	No
150	48	cervical cancer	1	No	Yes	No	No	No	Yes
151	60	endometrial carcinoma	3	No	No	No	No	No	Yes
152	55	cervical cancer	1	No	Yes	No	Yes	Yes	Yes
153	68	endometrial carcinoma	3	No	Yes	No	Yes	No	Yes
154	48	cervical cancer	2	No	No		Yes	Yes	Yes
155	57	cervical cancer	1	No	No		No	No	Yes
156	32	cervical cancer	1	No	No		Yes	Yes	Yes
157	56	endometrial carcinoma	1	No	No	Yes	Yes	Yes	Yes
158	64	endometrial carcinoma	1	Yes	No		Yes	Yes	Yes
