# Supplementary material for: Preserving circumflex iliac lymph nodes to reduce the incidence of lower limb lymphedema following lymphadenectomy in cervical and endometrial cancers: A prospective randomized controlled trial
Source: PLoS One. 2024 Dec 2;19(12):e0311144. doi: 10.1371/journal.pone.0311144 (PMC11611153; doi:10.1371/journal.pone.0311144)
Supplement: S1 Raw data — (ZIP) [file pone.0311144.s002.zip › raw data/the raw data of the CINDEIN removal group.xlsx]

## Sheet: Sheet1
patients	age(year)	Type of cancer	FIGO stage (2009)	High blood pressure	LN metastasis	Lymphocyst formation	Adjuvant chemotherapy	Adjuvant radiotherapy	the occurrence of LLL
1	48	endometrial carcinoma	1	No	No	Yes	Yes	No	No
2	61	endometrial carcinoma	1	Yes	No	Yes	No	No	No
3	55	cervical cancer	2	No	No	No	Yes	No	No
4	59	endometrial carcinoma	1	No	No	Yes	No	No	No
5	60	endometrial carcinoma	1	No	No	No	No	No	No
6	60	cervical cancer	2	No	No	No	No	No	No
7	48	endometrial carcinoma	1	No	No	No	Yes	No	No
8	65	cervical cancer	1	Yes	No	No	Yes	Yes	No
9	58	cervical cancer	1	No	No	No	Yes	No	No
10	62	endometrial carcinoma	3	No	Yes	No	Yes	No	No
11	67	cervical cancer	2	No	No	No	No	No	No
12	42	cervical cancer	1	No	No	No	Yes	No	No
13	45	cervical cancer	1	No	No	No	No	No	No
14	47	endometrial carcinoma	1	No	No	Yes	Yes	No	No
15	42	cervical cancer	1	No	No	No	Yes	No	No
16	40	cervical cancer	1	No	Yes	No	Yes	Yes	No
17	59	cervical cancer	1	Yes	No	No	Yes	No	No
18	35	cervical cancer	1	No	No		No	No	No
19	54	endometrial carcinoma	1	No	No	No	No	No	No
20	47	cervical cancer	1	No	Yes	No	Yes	Yes	No
21	58	endometrial carcinoma	1	No	No	Yes	No	No	No
22	45	cervical cancer	2	No	No		No	No	No
23	58	cervical cancer	2	No	No	No	Yes	Yes	No
24	51	cervical cancer	2	No	No	No	Yes	No	No
25	46	endometrial carcinoma	1	No	No	Yes	No	No	No
26	61	cervical cancer	1	No	No	No	Yes	No	No
27	53	cervical cancer	1	No	No	No	Yes	Yes	No
28	52	cervical cancer	1	No	No	No	No	No	No
29	51	endometrial carcinoma	1	No	No	No	Yes	No	No
30	63	endometrial carcinoma	3	No	No	Yes	Yes	No	No
31	61	cervical cancer	2	No	No	No	Yes	Yes	No
32	42	cervical cancer	1	No	No	No	Yes	Yes	No
33	50	cervical cancer	1	No	No	No	No	No	No
34	53	endometrial carcinoma	1	No	No	Yes	No	No	No
35	62	cervical cancer	1	No	No	No	Yes	No	No
36	48	endometrial carcinoma	1	No	No		No	No	No
37	57	cervical cancer	1	No	Yes	No	Yes	No	No
38	61	cervical cancer	1	No	No	No	Yes	No	No
39	49	cervical cancer	1	No	No	No	No	No	No
40	50	cervical cancer	1	No	No	No	Yes	No	No
41	48	cervical cancer	1	No	No	No	Yes	No	No
42	47	cervical cancer	1	No	No	No	Yes	No	No
43	41	cervical cancer	1	No	No	No	No	No	No
44	53	endometrial carcinoma	1	No	No		Yes	No	No
45	44	cervical cancer	2	No	No	No	Yes	No	No
46	53	cervical cancer	2	No	No	No	Yes	No	No
47	62	cervical cancer	1	No	No	Yes	Yes	No	No
48	46	endometrial carcinoma	1	No	No		Yes	No	No
49	44	cervical cancer	1	No	Yes	No	Yes	Yes	No
50	38	cervical cancer	1	No	No	No	Yes	Yes	No
51	47	endometrial carcinoma	3	No	No	Yes	Yes	No	No
52	52	endometrial carcinoma	1	No	No	Yes	Yes	No	No
53	51	cervical cancer	1	No	No	No	Yes	No	No
54	57	cervical cancer	1	No	No	No	No	No	No
55	48	cervical cancer	2	No	Yes	No	Yes	Yes	No
56	54	endometrial carcinoma	1	No	No	No	Yes	Yes	No
57	33	cervical cancer	1	No	Yes	No	Yes	Yes	No
58	51	endometrial carcinoma	3	No	No	No	Yes	No	No
59	43	cervical cancer	1	No	No	No	Yes	No	No
60	56	cervical cancer	2	No	No		Yes	No	No
61	43	cervical cancer	1	No	No	No	Yes	Yes	No
62	50	cervical cancer	2	No	Yes	Yes	Yes	Yes	No
63	52	cervical cancer	2	No	No	Yes	Yes	Yes	No
64	58	cervical cancer	1	No	No		Yes	No	No
65	41	endometrial carcinoma	1	No	No	Yes	Yes	No	No
66	54	cervical cancer	2	No	No	Yes	Yes	No	No
67	50	cervical cancer	1	No	Yes	No	Yes	No	No
68	49	cervical cancer	1	No	No	No	Yes	No	No
69	47	cervical cancer	1	No	No	No	Yes	No	No
70	57	cervical cancer	1	No	No	No	Yes	No	No
71	42	cervical cancer	1	No	No		No	No	No
72	44	cervical cancer	2	No	No	No	Yes	No	No
73	44	cervical cancer	1	Yes	No	No	No	No	No
74	52	cervical cancer	1	No	No	No	No	No	No
75	61	endometrial carcinoma	2	Yes	No		No	No	No
76	57	endometrial carcinoma	3	Yes	Yes	No	Yes	Yes	No
77	54	endometrial carcinoma	1	No	No	No	No	No	No
78	56	endometrial carcinoma	1	No	No	No	Yes	No	No
79	48	endometrial carcinoma	1	No	No	No	Yes	No	No
80	58	endometrial carcinoma	1	Yes	No	No	Yes	No	No
81	44	cervical cancer	1	No	No	No	Yes	No	No
82	46	cervical cancer	2	No	Yes	No	Yes	Yes	No
83	34	cervical cancer	1	No	No	No	Yes	No	No
84	52	endometrial carcinoma	1	Yes	No	No	No	No	No
85	62	cervical cancer	2	Yes	No	No	Yes	No	No
86	59	cervical cancer	2	No	Yes		Yes	No	No
87	55	cervical cancer	2	No	No	No	Yes	Yes	No
88	45	cervical cancer	1	No	No	No	No	No	No
89	52	endometrial carcinoma	2	No	No	Yes	Yes	No	No
90	44	cervical cancer	1	No	No	No	Yes	No	No
91	52	cervical cancer	1	No	No	No	Yes	No	No
92	52	cervical cancer	1	No	No	No	Yes	Yes	No
93	39	cervical cancer	1	No	Yes	No	Yes	No	No
94	46	cervical cancer	1	No	No	No	No	No	No
95	41	cervical cancer	1	No	No	No	Yes	Yes	No
96	69	cervical cancer	1	No	Yes	No	No	No	No
97	58	endometrial carcinoma	1	No	No	No	No	No	No
98	52	cervical cancer	1	No	No	No	No	No	No
99	43	cervical cancer	1	No	No		No	Yes	No
100	53	cervical cancer	2	No	No	No	Yes	No	No
101	45	endometrial carcinoma	2	No	No	No	Yes	Yes	No
102	47	endometrial carcinoma	1	No	No	Yes	Yes	Yes	No
103	50	cervical cancer	1	No	No	No	No	No	No
104	35	cervical cancer	2	No	Yes	Yes	Yes	Yes	No
105	47	cervical cancer	2	No	No	No	No	No	No
106	61	cervical cancer	1	No	Yes	Yes	Yes	Yes	No
107	54	endometrial carcinoma	1	No	No		Yes	No	No
108	60	cervical cancer	1	No	No	No	No	No	No
109	54	endometrial carcinoma	3	No	No	Yes	Yes	No	No
110	45	cervical cancer	1	No	No	No	No	No	No
111	60	endometrial carcinoma	1	Yes	No	No	No	No	No
112	45	cervical cancer	1	No	No	No	No	Yes	No
113	51	endometrial carcinoma	1	No	No		No	No	No
114	55	endometrial carcinoma	1	No	No		No	No	No
115	65	endometrial carcinoma	3	No	Yes	No	Yes	No	No
116	56	cervical cancer	2	Yes	No		Yes	No	No
117	54	endometrial carcinoma	3		No		Yes	No	No
118	55	cervical cancer	1	No	No	No	No	Yes	No
119	57	cervical cancer	1	No	No	Yes	Yes	Yes	Yes
120	48	cervical cancer	1	No	No	No	Yes	Yes	Yes
121	47	endometrial carcinoma	1	No	No	No	Yes	No	Yes
122	54	endometrial carcinoma	1	No	No	Yes	No	No	Yes
123	49	cervical cancer	1	No	No	Yes	No	No	Yes
124	41	endometrial carcinoma	1	No	No	Yes	No	No	Yes
125	62	endometrial carcinoma	3	Yes	No	Yes	Yes	No	Yes
126	55	cervical cancer	2	No	No	Yes	Yes	No	Yes
127	42	endometrial carcinoma	1	No	No	Yes	Yes	No	Yes
128	47	cervical cancer	2	No	No	No	Yes	Yes	Yes
129	63	endometrial carcinoma	1	Yes	No	No	Yes	No	Yes
130	33	cervical cancer	1	No	No	No	Yes	No	Yes
131	52	cervical cancer	1	Yes	No	No	Yes	No	Yes
132	56	endometrial carcinoma	1	No	No	Yes	Yes	No	Yes
133	43	cervical cancer	1	No	No	No	Yes	No	Yes
134	42	cervical cancer	1	No	Yes	No	Yes	Yes	Yes
135	42	cervical cancer	1	No	No	Yes	Yes	No	Yes
136	62	cervical cancer	2	No	No	No	Yes	No	Yes
137	53	endometrial carcinoma	3	No	Yes	No	Yes	Yes	Yes
138	58	cervical cancer	2	No	No	No	Yes	No	Yes
139	52	cervical cancer	1	No	Yes	No	Yes	Yes	Yes
140	36	cervical cancer	2	No	Yes	Yes	Yes	Yes	Yes
141	35	cervical cancer	1	No	No	No	Yes	Yes	Yes
142	52	endometrial carcinoma	3	Yes	No	Yes	Yes	No	Yes
143	56	cervical cancer	2	No	Yes	Yes	Yes	Yes	Yes
144	51	endometrial carcinoma	2	No	No	Yes	Yes	Yes	Yes
145	34	cervical cancer	1	No	No	No	No	No	Yes
146	38	cervical cancer	2	No	No	No	No	No	Yes
147	48	endometrial carcinoma	1	No	No	No	Yes	No	Yes
148	62	endometrial carcinoma	1	Yes	No	No	No	No	Yes
149	44	cervical cancer	2	No	No	Yes	Yes	Yes	Yes
150	47	cervical cancer	1	No	No	No	Yes	Yes	Yes
151	32	cervical cancer	1	No	No	No	Yes	Yes	Yes
152	46	endometrial carcinoma	2		No	Yes	Yes	Yes	Yes
153	39	cervical cancer	1		No		No	No	Yes
154	53	cervical cancer	2	Yes	Yes	Yes	Yes	Yes	Yes
155	51	endometrial carcinoma	1	Yes	No		No	No	Yes
156	44	cervical cancer	2		Yes	No	Yes	Yes	Yes
157	53	cervical cancer	2		Yes	No	Yes	Yes	Yes
