# Supplementary material for: Preserving circumflex iliac lymph nodes to reduce the incidence of lower limb lymphedema following lymphadenectomy in cervical and endometrial cancers: A prospective randomized controlled trial
Source: PLoS One. 2024 Dec 2;19(12):e0311144. doi: 10.1371/journal.pone.0311144 (PMC11611153; doi:10.1371/journal.pone.0311144)
Supplement: S1 Raw data — (ZIP) [file pone.0311144.s002.zip › raw data/Time of onset of LLL(Table2 and Table3 raw data).xlsx]

## Sheet: cervical cancer
group（1=the CINDEIN preserved group；2=the removal group）	Time of onset of LLL（month）	Stage of LLL				group（1=the CINDEIN preserved group；2=the removal group）	Number(the total people)	the number of LLL
1	24	Ⅰ				1	117	5
1	16	Ⅱ				2	109	25
1	13	Ⅰ
1	10	Ⅰ
1	7	Ⅱ
2	18	Ⅰ
2	7	Ⅱ
2	4	Ⅱ
2	12	Ⅱ
2	5	Ⅰ
2	4	Ⅰ
2	5	Ⅰ
2	6	Ⅰ
2	11	Ⅱ
2	6	Ⅰ
2	2	Ⅰ
2	3	Ⅰ
2	10	Ⅱ
2	6	Ⅰ
2	8	Ⅱ
2	15	Ⅰ
2	18	Ⅰ
2	13	Ⅰ
2	5	Ⅰ
2	9	Ⅱ
2	15	Ⅰ
2	6	Ⅰ
2	4	Ⅱ
2	5	Ⅱ
2	6	Ⅱ

## Sheet: endometrial carcinoma
group（1=the CINDEIN preserved group；2=the removal group）	Time of onset of LLL（month）	Stage of LLL			group（1=the CINDEIN preserved group；2=the removal group）	Number(the total people)	the number of LLL
1	8	Ⅰ			1	46	4
1	20	Ⅰ			2	54	14
1	3	Ⅱ
1	7	Ⅱ
2	6	Ⅰ
2	3	Ⅰ
2	14	Ⅰ
2	6	Ⅱ
2	3	Ⅰ
2	8	Ⅰ
2	9	Ⅰ
2	7	Ⅱ
2	9	Ⅰ
2	8	Ⅰ
2	2	Ⅰ
2	10	Ⅰ
2	8	Ⅱ
2	10	Ⅰ
